# Supplementary material for: The Antibiotic Fosfomycin Mimics the Effects of the Intermediate Metabolites Phosphoenolpyruvate and Glyceraldehyde-3-Phosphate on the Stenotrophomonas maltophilia Transcriptome
Source: Int J Mol Sci. 2021 Dec 23;23(1):159. doi: 10.3390/ijms23010159 (PMC8745565; doi:10.3390/ijms23010159)
Supplement: Supplementary file 1 [file ijms-23-00159-s001.zip]

Archive with 1 entries (1 files):
- ijms-1487426-supplementary.pdf
